# Supplementary material for: Comparison of the predictive performance of systemic immune-inflammation index and neutrophil-to-lymphocyte ratio for three-month poor functional outcome in ischemic stroke: a systematic review and meta-analysis
Source: Ann Med. 2026 Jan 12;58(1):2612820. doi: 10.1080/07853890.2026.2612820 (PMC12802519; doi:10.1080/07853890.2026.2612820)
Supplement: Supplemental Material [file IANN_A_2612820_SM3028.zip › suppl_data/Supplementary Table 2.xlsx]

## Sheet: Supplementary Table 3
Study	Study Design	Selection (0–4)	Comparability (0–2)	Outcome Assessment (0–3)	NOS Score (0–9)
Ying et al.	Single-center retrospective cohort study	4	2	2	8
Wu et al.	Retrospective cohort study	3	1	2	6
Zhu et al.	Retrospective cohort study	4	2	2	8
Xu et al.	Prospective cohort study	4	2	3	9
Topcuoglu et al.	Retrospective cohort study	3	1	3	7
Zhou et al.	Retrospective cohort study	4	2	3	9
Qun et al.	Retrospective cohort study	4	2	2	8
Wang et al.	Retrospective cohort study	4	2	3	9
Zhu et al.	Retrospective case-control study	4	2	3	9
Sun et al.	Retrospective cohort study	4	2	3	9
Kim et al.	Retrospective cohort study	4	2	3	9
Huang et al.	Retrospective Single-center	4	2	2	8
Ma et al.	Retrospective cohort study	4	2	3	9
Li et al.	Retrospective cohort study	4	2	3	9
Oh SW et al.	Retrospective cohort study	4	2	3	9
Deng et al.	Single-center retrospective cohort study	4	2	3	9
Chen et al.	Single-center retrospective cohort study	4	2	3	9
Chen et al.	Prospective cohort study	4	2	3	9
Li et al.	Retrospective cohort study	4	2	3	9
Han et al.	Retrospective cohort study	4	2	3	9
Prandin G et al.	Retrospective cohort study	4	2	3	9
