# Supplementary material for: Comparison of the predictive performance of systemic immune-inflammation index and neutrophil-to-lymphocyte ratio for three-month poor functional outcome in ischemic stroke: a systematic review and meta-analysis
Source: Ann Med. 2026 Jan 12;58(1):2612820. doi: 10.1080/07853890.2026.2612820 (PMC12802519; doi:10.1080/07853890.2026.2612820)
Supplement: Supplemental Material [file IANN_A_2612820_SM3028.zip › suppl_data/Supplementary Table 3.xlsx]

## Sheet: Supplementary Table 2
Index	Outcome Metric	Items	Studies,n	Begg's Test	Egger's Test (Bias)
SII	AUC	Pooled	9	z = -1.04, P = 0.297	P = 0.568
		China	7	z = -0.75, P = 0.453	P = 0.601
		Non-China	2	z = -1.00, P = 0.317	-
		IVT,EVT or MT	7	z = -0.75, P = 0.453	P = 0.553
		No Surgery Intervention	2	z = -1.00, P = 0.317	-
	OR†	Pooled	7	z = 1.05, P = 0.293	P = 0.258
	SMD‡	Pooled	9	z = 0.10, P = 0.917	P = 0.123
NLR	AUC	Pooled	17	z = 0.95, P = 0.343	P = 0.028
		China	14	z = 0.66, P = 0.511	P = 0.042
		Non-China	3	z = 0.52, P = 0.602	P = 0.420
		IVT,EVT or MT	13	z = 1.10, P = 0.272	P = 0.051
		No Surgery Intervention	4	z = -1.36, P = 0.174	P = 0.017
	OR†	Pooled	14	z = 1.75, P = 0.080	P = 0.001
	SMD‡	Pooled	15	z = 0.10, P = 0.921	P = 0.047
